# Supplementary material for: Miniaturized Non-Contact Heating and Transmitted Light Imaging Using an Inexpensive and Modular 3D-Printed Platform for Molecular Diagnostics
Source: Sensors (Basel). 2023 Sep 7;23(18):7718. doi: 10.3390/s23187718 (PMC10535971; doi:10.3390/s23187718)
Supplement: Supplementary file 1 [file sensors-23-07718-s001.zip]

Archive with 1 entries (1 files):
- sensors-2577654-supplementary.pdf
